# Supplementary material for: Diverse and Widespread Contamination Evident in the Unmapped Depths of High Throughput Sequencing Data
Source: PLoS One. 2014 Oct 29;9(10):e110808. doi: 10.1371/journal.pone.0110808 (PMC4213012; doi:10.1371/journal.pone.0110808)
Supplement: Table S1 — The European Nucleotide Archive accession numbers associated with each sample analyzed in Figure 1 . (CSV) [file pone.0110808.s003.csv]

#Sample accession	Run accession	Amt. DNA (ng)	Library protocol
ERS066939		ERR048892	1000 Illumina
ERS066940		ERR048893	1 AcuI tagmentation
ERS066941		ERR048894	1 BsgI tagmentation
ERS066942		ERR048895	1 BpmI tagmentation
ERS066943		ERR048896	1 BpuEI tagmentation
ERS066945		ERR048898	.1 AcuI tagmentation
ERS066946		ERR048899	.1 BsgI/BpmI tagmentation
ERS066947		ERR048900	.1 AcuI/BsgI/BpmI/BpuEI tagmentation
ERS066948		ERR048901	.01 AcuI tagmentation
ERS066949		ERR048902	.01 BsgI/BpmI tagmentation
ERS066950		ERR048903	.01 AcuI/BsgI/BpmI/BpuEI tagmentation
