# Supplementary material for: Diverse and Widespread Contamination Evident in the Unmapped Depths of High Throughput Sequencing Data
Source: PLoS One. 2014 Oct 29;9(10):e110808. doi: 10.1371/journal.pone.0110808 (PMC4213012; doi:10.1371/journal.pone.0110808)
Supplement: Table S2 — The SRA accession numbers associated with the samples analyzed in Figures 3 and 4 . (CSV) [file pone.0110808.s004.csv]

# Dataset SRA run accession
Sperm SRR630584
RNAseq SRR212477-SRR212936
RNAseq-blank SRR212937-SRR212956
Strandseq SRR788009-SRR788068
Strandseq-blank SRR542336	SRR543323
Tumor (fig. 3) SRR053630
Tumor (fig. 4) SRR052047	SRR052148	SRR053437	SRR053600	SRR053602	SRR053604	SRR053605	SRR053606	SRR053607	SRR053608	SRR053609	SRR053610	SRR053611	SRR053615	SRR053616	SRR053617	SRR053618	SRR053619	SRR053620	SRR053623	SRR053624	SRR053629	SRR053630	SRR053631	SRR053632	SRR053633	SRR053634	SRR053635	SRR053636	SRR053637	SRR053638	SRR053639	SRR053666	SRR053667	SRR053668	SRR053669	SRR053670	SRR053671	SRR053672	SRR053673	SRR053674	SRR053675	SRR053676	SRR053677	SRR053678	SRR053679	SRR053680	SRR053681	SRR054213	SRR054565
[truncated: 50 more columns]
