# Supplementary material for: Diverse and Widespread Contamination Evident in the Unmapped Depths of High Throughput Sequencing Data
Source: PLoS One. 2014 Oct 29;9(10):e110808. doi: 10.1371/journal.pone.0110808 (PMC4213012; doi:10.1371/journal.pone.0110808)
Supplement: Table S3 — The chloroplast genomes which made up the database used in Figure 4 . (CSV) [file pone.0110808.s005.csv]

# Refseq acc#	description
NC_000925.1	Porphyra purpurea chloroplast, complete genome
NC_000926.1	Guillardia theta chloroplast, complete genome
NC_000927.1	Nephroselmis olivacea chloroplast, complete genome
NC_000932.1	Arabidopsis thaliana chloroplast, complete genome
NC_001319.1	Marchantia polymorpha chloroplast, complete genome
NC_001320.1	Oryza sativa Japonica Group plastid, complete genome
NC_001568.1	Epifagus virginiana chloroplast, complete genome
NC_001603.2	Euglena gracilis chloroplast, complete genome
NC_001631.1	Pinus thunbergii chloroplast, complete genome
NC_001666.2	Zea mays chloroplast, complete genome
NC_001675.1	Cyanophora paradoxa cyanelle, complete genome
NC_001713.1	Odontella sinensis chloroplast, complete genome
NC_001799.1	Toxoplasma gondii RH apicoplast, complete genome
NC_001840.1	Cyanidium caldarium chloroplast, complete genome
NC_001865.1	Chlorella vulgaris chloroplast, complete genome
NC_001879.2	Nicotiana tabacum plastid, complete genome
NC_002186.1	Mesostigma viride chloroplast, complete genome
NC_002202.1	Spinacia oleracea plastid, complete genome
NC_002652.1	Euglena longa plastid, complete genome
NC_002693.2	Oenothera elata subsp. hookeri plastid plastome I, complete sequence
NC_002694.1	Lotus japonicus chloroplast, complete genome
NC_002762.1	Triticum aestivum chloroplast, complete genome
NC_003119.6	Medicago truncatula chloroplast, complete genome
NC_003386.1	Psilotum nudum chloroplast, complete genome
NC_004115.1	Chaetosphaeridium globosum chloroplast, complete genome
NC_004543.1	Anthoceros formosae chloroplast, complete genome
NC_004561.1	Atropa belladonna chloroplast, complete genome
NC_004677.2	Pinus koraiensis chloroplast, complete genome
NC_004766.1	Adiantum capillus-veneris chloroplast, complete genome
NC_004799.1	Cyanidioschyzon merolae strain 10D chloroplast, complete genome
NC_004823.1	Eimeria tenella strain Penn State apicoplast, complete genome
NC_004993.1	Calycanthus floridus var. glaucus chloroplast, complete genome
NC_005086.1	Amborella trichopoda chloroplast, complete genome
NC_005087.1	Physcomitrella patens subsp. patens chloroplast, complete genome
NC_005353.1	Chlamydomonas reinhardtii chloroplast, complete genome
NC_005878.2	Saccharum hybrid cultivar SP-80-3280 chloroplast, complete genome
NC_005973.1	Oryza nivara chloroplast, complete genome
NC_006050.1	Nymphaea alba chloroplast, complete genome
NC_006084.1	Saccharum hybrid cultivar NCo 310 chloroplast, complete genome
NC_006137.1	Gracilaria tenuistipitata var. liui chloroplast, complete genome
NC_006290.1	Panax ginseng chloroplast, complete genome
NC_006861.1	Huperzia lucidula chloroplast, complete genome
NC_007144.1	Cucumis sativus chloroplast, complete genome
NC_007288.1	Emiliania huxleyi chloroplast, complete genome
NC_007407.1	Acorus calamus plastid, complete genome
NC_007499.1	Phalaenopsis aphrodite subsp. formosana chloroplast, complete genome
NC_007500.1	Nicotiana sylvestris chloroplast, complete genome
NC_007578.1	Lactuca sativa chloroplast, complete genome
NC_007602.1	Nicotiana tomentosiformis chloroplast, complete genome
NC_007758.1	Theileria parva strain Muguga apicoplast, complete sequence
NC_007898.2	Solanum lycopersicum chloroplast, complete genome
NC_007932.1	Porphyra yezoensis chloroplast, complete genome
NC_007942.1	Glycine max chloroplast, complete genome
NC_007943.1	Solanum bulbocastanum chloroplast, complete genome
NC_007944.1	Gossypium hirsutum chloroplast, complete genome
NC_007957.1	Vitis vinifera chloroplast, complete genome
NC_007977.1	Helianthus annuus chloroplast, complete genome
NC_008096.2	Solanum tuberosum chloroplast, complete genome
NC_008097.1	Chara vulgaris chloroplast, complete genome
NC_008099.1	Oltmannsiellopsis viridis chloroplast, complete genome
NC_008100.1	Helicosporidium sp. ex Simulium jonesii plastid, complete genome
NC_008101.1	Scenedesmus obliquus chloroplast, complete genome
NC_008114.1	Pseudendoclonium akinetum chloroplast, complete genome
NC_008115.1	Eucalyptus globulus subsp. globulus chloroplast, complete genome
NC_008116.1	Staurastrum punctulatum chloroplast, complete genome
NC_008117.1	Zygnema circumcarinatum chloroplast, complete genome
NC_008155.1	Oryza sativa Indica Group chloroplast, complete genome
NC_008235.1	Populus alba chloroplast, complete genome
NC_008289.1	Ostreococcus tauri chloroplast, complete genome
NC_008325.1	Daucus carota chloroplast, complete genome
NC_008326.1	Liriodendron tulipifera chloroplast, complete genome
NC_008334.1	Citrus sinensis chloroplast, complete genome
NC_008335.1	Platanus occidentalis chloroplast, complete genome
NC_008336.1	Nandina domestica chloroplast, complete genome
NC_008359.1	Morus indica chloroplast, complete genome
NC_008372.1	Stigeoclonium helveticum chloroplast, complete genome
NC_008407.1	Jasminum nudiflorum chloroplast, complete genome
NC_008408.1	Bigelowiella natans plastid, complete genome
NC_008454.1	Pelargonium x hortorum chloroplast, complete genome
NC_008456.1	Drimys granadensis chloroplast, complete genome
NC_008457.1	Piper cenocladum chloroplast, complete genome
NC_008535.1	Coffea arabica chloroplast, complete genome
NC_008588.1	Phaeodactylum tricornutum chloroplast, complete genome
NC_008589.1	Thalassiosira pseudonana chloroplast, complete genome
NC_008590.1	Hordeum vulgare subsp. vulgare chloroplast, complete genome
NC_008591.1	Agrostis stolonifera chloroplast, complete genome
NC_008602.1	Sorghum bicolor chloroplast, complete genome
NC_008641.1	Gossypium barbadense chloroplast, complete genome
NC_008788.1	Nuphar advena chloroplast, complete genome
NC_008796.1	Ranunculus macranthus chloroplast, complete genome
NC_008822.1	Chlorokybus atmophyticus chloroplast, complete genome
NC_008829.1	Angiopteris evecta chloroplast, complete genome
NC_009143.1	Populus trichocarpa chloroplast, complete genome
NC_009259.1	Phaseolus vulgaris chloroplast, complete genome
NC_009265.1	Aethionema cordifolium chloroplast, complete genome
NC_009266.1	Aethionema grandiflorum chloroplast, complete genome
NC_009267.1	Olimarabidopsis pumila chloroplast, complete genome
NC_009268.1	Arabis hirsuta chloroplast, complete genome
NC_009269.1	Barbarea verna chloroplast, complete genome
NC_009270.1	Capsella bursa-pastoris chloroplast, complete genome
NC_009271.1	Crucihimalaya wallichii chloroplast, complete genome
NC_009272.1	Draba nemorosa chloroplast, complete genome
NC_009273.1	Lepidium virginicum chloroplast, complete genome
NC_009274.1	Lobularia maritima chloroplast, complete genome
NC_009275.1	Nasturtium officinale chloroplast, complete genome
NC_009573.1	Rhodomonas salina chloroplast, complete genome
NC_009598.1	Chloranthus spicatus chloroplast, complete genome
NC_009599.1	Buxus microphylla chloroplast, complete genome
NC_009600.1	Illicium oligandrum chloroplast, complete genome
NC_009601.1	Dioscorea elephantipes chloroplast, complete genome
NC_009618.1	Cycas taitungensis chloroplast, complete genome
NC_009681.1	Leptosira terrestris chloroplast, complete genome
NC_009765.1	Cuscuta gronovii chloroplast, complete genome
NC_009766.1	Cuscuta reflexa chloroplast, complete genome
NC_009808.1	Ipomoea purpurea chloroplast, complete genome
NC_009949.1	Cuscuta obtusiflora chloroplast, complete genome
NC_009950.1	Lolium perenne chloroplast, complete genome
NC_009962.1	Ceratophyllum demersum chloroplast, complete genome
NC_009963.1	Cuscuta exaltata chloroplast, complete genome
NC_010093.1	Acorus americanus chloroplast, complete genome
NC_010109.1	Lemna minor chloroplast, complete genome
NC_010323.1	Carica papaya chloroplast, complete genome
NC_010358.1	Oenothera argillicola chloroplast, complete genome
NC_010359.1	Aneura mirabilis chloroplast, complete genome
NC_010360.1	Oenothera glazioviana chloroplast, complete genome
NC_010361.1	Oenothera biennis chloroplast, complete genome
NC_010362.1	Oenothera parviflora chloroplast, complete genome
NC_010433.1	Manihot esculenta chloroplast, complete genome
NC_010442.1	Trachelium caeruleum chloroplast, complete genome
NC_010548.1	Cryptomeria japonica chloroplast, complete genome
NC_010601.1	Guizotia abyssinica chloroplast, complete genome
NC_010654.1	Welwitschia mirabilis chloroplast, complete genome
NC_010772.1	Heterosigma akashiwo chloroplast, complete genome
NC_010776.1	Fagopyrum esculentum subsp. ancestrale chloroplast, complete genome
NC_011031.1	Oedogonium cardiacum chloroplast, complete genome
NC_011032.1	Brachypodium distachyon chloroplast, complete genome
NC_011152.3	Picea sitchensis chloroplast, complete genome
NC_011153.4	Pinus contorta chloroplast, complete genome
NC_011154.4	Pinus gerardiana chloroplast, complete genome
NC_011155.4	Pinus krempfii chloroplast, complete genome
NC_011156.4	Pinus lambertiana chloroplast, complete genome
NC_011158.4	Pinus monophylla chloroplast, complete genome
NC_011159.4	Pinus nelsonii chloroplast, complete genome
NC_011163.1	Cicer arietinum chloroplast, complete genome
NC_011395.1	Babesia bovis T2Bo apicoplast, complete genome
NC_011600.1	Vaucheria litorea chloroplast, complete genome
NC_011713.2	Festuca arundinacea chloroplast, complete genome
NC_011828.1	Trifolium subterraneum chloroplast, complete genome
NC_011930.1	Keteleeria davidiana chloroplast, complete genome
NC_011942.1	Gnetum parvifolium chloroplast, complete genome
NC_011954.1	Ephedra equisetina chloroplast, complete genome
NC_012052.1	Syntrichia ruralis chloroplast, complete genome
NC_012097.1	Pycnococcus provasolii chloroplast, complete genome
NC_012099.1	Pyramimonas parkeae chloroplast, complete genome
NC_012101.1	Monomastix sp. OKE-1 chloroplast, complete genome
NC_012224.1	Jatropha curcas chloroplast, complete genome
NC_012568.1	Micromonas pusilla CCMP1545 chloroplast, complete genome
NC_012575.1	Micromonas sp. RCC299 chloroplast, complete genome
NC_012615.1	Megaleranthis saniculifolia chloroplast, complete genome
NC_012818.1	Alsophila spinulosa chloroplast, complete genome
NC_012898.1	Aureococcus anophagefferens chloroplast, complete genome
NC_012903.1	Aureoumbra lagunensis chloroplast, complete genome
NC_012927.1	Bambusa oldhamii chloroplast, complete genome
NC_012978.1	Parachlorella kessleri chloroplast, complete genome
NC_013086.1	Selaginella moellendorffii plastid, complete genome
NC_013088.1	Dendrocalamus latiflorus chloroplast, complete genome
NC_013273.1	Coix lacryma-jobi chloroplast, complete genome
NC_013359.1	Bryopsis hypnoides chloroplast, complete genome
NC_013498.1	Ectocarpus siliculosus chloroplast, complete genome
NC_013553.1	Parthenium argentatum chloroplast, complete genome
NC_013703.1	Cryptomonas paramecium plastid, complete genome
NC_013707.2	Olea europaea chloroplast, complete genome
NC_013823.1	Typha latifolia chloroplast, complete genome
NC_013843.1	Vigna radiata chloroplast, complete genome
NC_013991.2	Phoenix dactylifera chloroplast, complete genome
NC_014056.1	Oncidium Gower Ramsey chloroplast, complete genome
NC_014057.1	Pisum sativum chloroplast, complete genome
NC_014062.1	Anomochloa marantoidea chloroplast, complete genome
NC_014063.1	Lathyrus sativus chloroplast, complete genome
NC_014267.1	Kryptoperidinium foliaceum chloroplast, complete genome
NC_014287.1	Durinskia baltica chloroplast, complete genome
NC_014340.2	Chromera velia strain CCMP2878 chloroplast, complete genome
NC_014345.1	Alveolata sp. CCMP3155 chloroplast, complete genome
NC_014346.1	Floydiella terrestris chloroplast, complete genome
NC_014348.1	Pteridium aquilinum subsp. aquilinum chloroplast, complete genome
NC_014569.1	Erodium texanum plastid, complete genome
NC_014570.1	Eucalyptus grandis chloroplast, complete genome
NC_014573.1	Geranium palmatum plastid, complete genome
NC_014575.1	Cedrus deodara chloroplast, complete genome
NC_014582.1	Monsonia speciosa plastid, complete genome
NC_014589.1	Cathaya argyrophylla chloroplast, complete genome
NC_014592.1	Cheilanthes lindheimeri chloroplast, complete genome
NC_014674.1	Castanea mollissima chloroplast, complete genome
NC_014675.1	Isoetes flaccida chloroplast, complete genome
NC_014676.2	Theobroma cacao chloroplast, complete genome
NC_014697.1	Prunus persica chloroplast, complete genome
NC_014699.1	Equisetum arvense chloroplast, complete genome
NC_014807.1	Corynocarpus laevigata chloroplast, complete genome
NC_014808.1	Thalassiosira oceanica CCMP1005 chloroplast, complete genome
NC_014874.1	Rhizanthella gardneri plastid, complete genome
NC_015083.1	Erodium carvifolium chloroplast, complete genome
NC_015084.1	Coccomyxa sp. C-169 plastid, complete genome
NC_015113.1	Anthriscus cerefolium chloroplast, complete genome
NC_015139.1	Brassica rapa subsp. pekinensis chloroplast, complete genome
NC_015204.1	Gossypium thurberi chloroplast, complete genome
NC_015206.1	Fragaria vesca subsp. vesca chloroplast, complete genome
NC_015308.1	Hevea brasiliensis chloroplast, complete genome
NC_015359.1	Chlorella variabilis plastid, complete genome
NC_015401.1	Olea europaea subsp. europaea plastid, complete genome
NC_015402.1	Ptilidium pulcherrimum chloroplast, complete genome
NC_015403.1	Fistulifera sp. JPCC DA0580 chloroplast, complete genome
NC_015543.1	Jacobaea vulgaris chloroplast, complete genome
NC_015604.1	Olea europaea subsp. cuspidata chloroplast, complete genome
NC_015605.1	Nelumbo lutea chloroplast, complete genome
NC_015608.1	Olea woodiana subsp. woodiana chloroplast, complete genome
NC_015610.1	Nelumbo nucifera chloroplast, complete genome
NC_015621.1	Ageratina adenophora chloroplast, complete genome
NC_015623.1	Olea europaea subsp. maroccana chloroplast, complete genome
NC_015645.1	Schizomeris leibleinii chloroplast, complete genome
NC_015803.1	Indocalamus longiauritus plastid, complete genome
NC_015817.1	Phyllostachys edulis chloroplast, complete genome
NC_015820.1	Acidosasa purpurea chloroplast, complete genome
NC_015826.1	Phyllostachys nigra var. henonis chloroplast, complete genome
NC_015830.1	Bambusa emeiensis chloroplast, complete genome
NC_015831.1	Ferrocalamus rimosivaginus plastid, complete genome
NC_015891.1	Spirodela polyrhiza chloroplast, complete genome
NC_015892.1	Magnolia kwangsiensis chloroplast, complete genome
NC_015894.1	Wolffiella lingulata chloroplast, complete genome
NC_015899.1	Wolffia australiana chloroplast, complete genome
NC_015983.1	Cucumis melo subsp. melo chloroplast, complete genome
NC_015990.1	Panicum virgatum chloroplast, complete genome
NC_015996.1	Pyrus pyrifolia chloroplast, complete genome
NC_016058.1	Larix decidua chloroplast, complete genome
NC_016063.1	Cephalotaxus wilsoniana chloroplast DNA, complete sequence
NC_016064.1	Pseudotsuga sinensis var. wilsoniana chloroplast, complete genome
NC_016065.1	Taiwania cryptomerioides chloroplast, complete genome
NC_016068.1	Nicotiana undulata chloroplast, complete genome
NC_016069.1	Picea morrisonicola chloroplast, complete genome
NC_016430.1	Eleutherococcus senticosus chloroplast, complete genome
NC_016433.2	Sesamum indicum chloroplast, complete genome
NC_016468.1	Boea hygrometrica chloroplast, complete genome
NC_016471.1	Neottia nidus-avis plastid, complete genome
NC_016668.1	Gossypium raimondii chloroplast, complete genome
NC_016670.1	Gossypium darwinii chloroplast, complete genome
NC_016677.1	Leersia tisserantii plastid, complete genome
NC_016690.1	Gossypium tomentosum chloroplast, complete genome
NC_016692.1	Gossypium herbaceum subsp. africanum chloroplast, complete genome
NC_016699.1	Phyllostachys propinqua chloroplast, complete genome
NC_016703.1	Phaeocystis antarctica plastid, complete genome
NC_016708.2	Millettia pinnata chloroplast, complete genome
NC_016711.1	Gossypium mustelinum chloroplast, complete genome
NC_016712.1	Gossypium arboreum chloroplast, complete genome
NC_016718.1	Rhynchoryza subulata plastid, complete genome
NC_016727.1	Silene vulgaris chloroplast, complete genome
NC_016728.1	Silene noctiflora chloroplast, complete genome
NC_016729.1	Silene conica chloroplast, complete genome
NC_016730.1	Silene latifolia chloroplast, complete genome
NC_016731.1	Synedra acus chloroplast, complete genome
NC_016732.1	Dunaliella salina chloroplast, complete genome
NC_016733.1	Pedinomonas minor chloroplast, complete genome
NC_016734.1	Brassica napus chloroplast, complete genome
NC_016735.1	Fucus vesiculosus chloroplast, complete genome
NC_016736.1	Ricinus communis chloroplast, complete genome
NC_016753.1	Colocasia esculenta chloroplast, complete genome
NC_016921.1	Pentactina rupicola chloroplast, complete genome
NC_016927.1	Oryza meridionalis chloroplast, complete genome
NC_016986.1	Ginkgo biloba chloroplast, complete genome
NC_017006.1	Mankyua chejuensis chloroplast, complete genome
NC_017602.1	Elaeis guineensis chloroplast, complete genome
NC_017609.1	Phalaenopsis equestris chloroplast, complete genome
NC_017754.2	Eutreptiella gymnastica plastid, complete genome
NC_017835.1	Oryza rufipogon chloroplast, complete genome
NC_017894.1	Gossypium gossypioides chloroplast, complete genome
NC_017928.1	Plasmodium falciparum HB3 apicoplast, complete genome
NC_018051.1	Vigna unguiculata chloroplast, complete genome
NC_018109.1	Gossypium incanum chloroplast, complete genome
NC_018110.1	Gossypium somalense chloroplast, complete genome
NC_018111.1	Gossypium capitis-viridis chloroplast, complete genome
NC_018112.1	Gossypium areysianum chloroplast, complete genome
NC_018113.1	Gossypium robinsonii chloroplast, complete genome
NC_018114.1	Erycina pusilla chloroplast, complete genome
NC_018117.1	Datura stramonium chloroplast, complete genome
NC_018357.1	Magnolia denudata chloroplast, complete genome
NC_018523.1	Saccharina japonica chloroplast, complete genome
NC_018541.1	Elodea canadensis chloroplast, complete genome
NC_018552.1	Capsicum annuum chloroplast, complete genome
NC_018565.1	Pachycladon enysii chloroplast, complete genome
NC_018569.1	Trebouxiophyceae sp. MX-AZ01 chloroplast, complete genome
NC_018766.1	Fragaria vesca subsp. bracteata chloroplast, complete genome
NC_018767.1	Fragaria mandshurica plastid, complete genome
NC_019601.1	Fragaria chiloensis chloroplast, complete genome
NC_019602.1	Fragaria virginiana chloroplast, complete genome
NC_019616.1	Vaccinium macrocarpon plastid, complete genome
NC_019628.1	Pellia endiviifolia chloroplast, complete genome
NC_019648.1	Festuca altissima plastid, complete genome
NC_019649.1	Festuca ovina plastid, complete genome
NC_019650.1	Festuca pratensis plastid, complete genome
NC_019651.1	Lolium multiflorum plastid, complete genome
NC_020014.1	Nannochloropsis gaditana chloroplast, complete genome
NC_020018.1	Monomorphina aenigmatica strain UTEX1284 chloroplast, complete genome
NC_020019.1	Camellia sinensis chloroplast, complete genome
NC_020092.1	Chrysanthemum x morifolium chloroplast, complete genome
NC_020098.1	Tectona grandis chloroplast, complete genome
NC_020146.1	Equisetum hyemale chloroplast, complete genome
NC_020147.1	Ophioglossum californicum chloroplast, complete genome
NC_020152.1	Quercus rubra plastid, complete genome
NC_020259.1	Nothoceros aenigmaticus plastid sequence
NC_020316.1	Magnolia officinalis chloroplast, complete genome
NC_020317.1	Magnolia officinalis subsp. biloba voucher SC001 chloroplast, complete genome
NC_020318.1	Magnolia grandiflora voucher NJ016 chloroplast, complete genome
NC_020319.1	Cycas revoluta chloroplast, complete genome
NC_020320.1	Chrysanthemum indicum voucher HeN001 chloroplast, complete genome
NC_020321.1	Taxus mairei voucher NN014 chloroplast, complete genome
NC_020341.1	Arundinaria gigantea chloroplast, complete genome
NC_020361.1	Podocarpus totara chloroplast, complete genome
NC_020362.1	Heliconia collinsiana plastid, complete genome
NC_020363.1	Zingiber spectabile plastid, complete genome
NC_020364.1	Pseudophoenix vinifera plastid, complete genome
NC_020365.1	Calamus caryotoides plastid, complete genome
NC_020366.1	Bismarckia nobilis plastid, complete genome
NC_020367.1	Dasypogon bromeliifolius plastid, complete genome
NC_020371.1	Pavlova lutheri chloroplast, complete genome
NC_020372.1	Trithuria inconspicua complete chloroplast genome
NC_020431.1	Salvia miltiorrhiza chloroplast, complete genome
NC_020438.1	Gonium pectorale chloroplast, complete genome
NC_020460.2	Euglena viridis culture-collection ATCC:PRA110 chloroplast, complete genome
NC_020607.1	Artemisia frigida chloroplast, complete genome
NC_020795.1	Chondrus crispus plastid complete genome, strain PCG
NC_021075.1	Calliarthron tuberculosum chloroplast, complete genome
NC_021091.1	Vigna angularis chloroplast DNA, complete sequence
NC_021101.1	Francoa sonchifolia plastid, complete genome
NC_021102.1	Pachycladon cheesemanii chloroplast, complete genome
NC_021109.1	Pleodorina starrii plastid, complete genome
NC_021110.1	Cephalotaxus oliveri chloroplast, complete genome
NC_021111.1	Cistanche deserticola chloroplast, complete genome
NC_021121.1	Ardisia polysticta chloroplast, complete genome
NC_021189.1	Pyropia haitanensis voucher PH-38 chloroplast, complete genome
NC_021372.1	Pharus latifolius chloroplast, complete genome
NC_021423.1	Catharanthus roseus cultivar Pacifica Punch Halo chloroplast, complete genome
NC_021425.1	Tetracentron sinense chloroplast, complete genome
NC_021426.1	Trochodendron aralioides chloroplast, complete genome
NC_021430.1	Cymbidium sinense voucher KUN:YJB100605 chloroplast, complete genome
NC_021432.1	Cymbidium tracyanum voucher KUN:YJB100606 chloroplast, complete genome
NC_021433.1	Cymbidium mannii voucher KUN:YJB100602 chloroplast, complete genome
NC_021455.1	Prinsepia utilis plastid, complete genome
