# Supplementary material for: Diverse and Widespread Contamination Evident in the Unmapped Depths of High Throughput Sequencing Data
Source: PLoS One. 2014 Oct 29;9(10):e110808. doi: 10.1371/journal.pone.0110808 (PMC4213012; doi:10.1371/journal.pone.0110808)
Supplement: Table S4 — The total number of hits to each chloroplast genome in each library from the Tumor dataset. (CSV) [file pone.0110808.s006.csv]

#SRA ACC#	NC_000925.1	NC_000926.1	NC_000927.1	NC_000932.1	NC_001319.1	NC_001320.1	NC_001568.1	NC_001603.2	NC_001631.1	NC_001666.2	NC_001675.1	NC_001713.1	NC_001799.1	NC_001840.1	NC_001865.1	NC_001879.2	NC_002186.1	NC_002202.1	NC_002652.1	NC_002693.2	NC_002694.1	NC_002762.1	NC_003119.6	NC_003386.1	NC_004115.1	NC_004543.1	NC_004561.1	NC_004677.2	NC_004766.1	NC_004799.1	NC_004823.1	NC_004993.1	NC_005086.1	NC_005087.1	NC_005353.1	NC_005878.2	NC_005973.1	NC_006050.1	NC_006084.1	NC_006137.1	NC_006290.1	NC_006861.1	NC_007144.1	NC_007288.1	NC_007407.1	NC_007499.1	NC_007500.1	NC_007578.1	NC_007602.1
SRR052047	0	0	0	0	0	0	0	0	0	0	0	1	0	0	0	0	0	0	0	0	0	1	0	0	2	0	0	0	0	0	0	0	0	0	0	0	0	1	0	1	0	0	0	0	2	2	0	6	0
SRR052148	2	2	1	3	0	0	1	2	0	2	1	1	1	1	0	0	0	0	0	0	2	0	0	0	0	0	2	0	0	0	0	2	1	0	1	0	0	0	0	0	0	0	1	0	1	1	0	21	0
SRR053437	0	0	0	0	0	0	0	0	0	0	0	0	0	0	0	0	0	2	0	0	1	0	2	0	0	0	0	0	0	0	0	0	0	0	0	0	0	0	0	0	0	0	0	1	0	1	0	4	2
SRR053600	0	0	0	0	0	1	0	0	0	0	1	0	0	1	0	0	0	3	0	0	1	13	9	0	0	0	5	0	0	0	0	2	1	0	0	2	1	1	0	0	0	0	4	0	2	0	1	36	2
SRR053602	0	0	0	0	0	1	0	0	0	0	2	0	0	0	0	1	2	0	0	0	0	1	2	0	0	0	1	0	0	1	0	0	0	0	4	0	0	0	0	1	0	0	0	0	1	1	1	9	0
SRR053604	1	1	3	0	0	0	0	1	0	0	2	0	0	1	0	0	0	0	0	0	1	0	0	0	0	0	1	0	0	0	0	0	0	0	0	0	0	0	0	0	0	0	0	1	0	0	0	0	0
SRR053605	1	0	0	0	0	0	0	2	0	0	0	0	0	0	0	0	0	1	2	0	0	2	0	0	0	0	0	0	0	1	0	0	0	0	1	0	0	0	0	1	1	0	0	0	0	0	0	3	1
SRR053606	1	0	0	0	0	0	0	3	0	0	0	1	0	0	0	0	0	0	0	0	0	0	0	0	1	0	0	0	0	1	0	0	0	0	0	0	0	0	0	0	0	0	0	3	0	0	0	0	1
SRR053607	0	0	0	0	1	0	0	2	0	0	1	1	0	1	0	0	0	0	0	0	0	2	0	0	1	0	1	0	0	2	0	0	0	0	0	1	0	0	0	0	0	0	0	1	0	0	0	0	0
SRR053608	0	0	1	0	0	0	0	1	0	0	0	0	0	1	0	1	0	0	0	0	0	1	0	0	0	0	2	6	0	2	0	0	1	0	1	1	0	0	1	0	0	0	1	2	0	0	0	0	0
SRR053609	1	0	0	0	0	0	0	0	0	0	0	0	0	0	1	0	2	0	0	0	0	1	0	0	0	0	0	0	0	0	1	0	0	0	2	0	0	0	0	0	0	0	0	1	0	0	0	0	1
SRR053610	2	0	0	0	0	0	0	0	0	0	0	0	0	0	0	0	1	0	1	0	0	0	0	0	0	0	0	0	0	0	0	0	0	0	0	0	0	0	0	1	0	0	0	3	0	0	1	0	1
SRR053611	0	0	0	0	0	0	0	0	0	0	0	0	0	0	0	0	0	1	0	0	0	3	0	0	0	0	0	0	0	0	0	0	2	1	0	0	1	0	0	0	0	0	0	0	0	0	0	4	0
SRR053615	0	0	0	0	0	0	0	0	0	0	0	0	0	0	0	0	0	0	0	0	0	0	0	0	0	0	0	0	0	0	0	0	0	0	0	0	0	0	0	0	0	0	0	0	0	0	0	8	0
SRR053616	0	0	0	1	0	0	0	0	0	1	0	0	0	0	0	0	0	0	0	1	0	0	0	1	0	0	1	0	0	0	0	1	0	0	0	0	0	0	0	0	0	0	0	0	0	0	0	3	0
SRR053617	0	0	0	0	0	1	0	1	0	0	0	0	2	0	0	0	0	0	0	0	0	0	2	0	0	0	3	1	0	1	0	2	0	0	0	0	0	0	0	0	1	0	7	1	0	1	1	12	3
SRR053618	0	0	0	2	0	0	0	1	0	0	0	0	0	0	0	0	0	1	0	0	0	0	0	0	0	0	0	1	0	0	0	4	1	0	1	0	0	1	0	0	0	0	0	1	1	5	0	7	1
SRR053619	1	0	1	0	0	0	0	0	0	0	0	0	0	0	0	0	0	1	0	0	0	0	0	0	1	0	0	0	0	0	0	0	0	0	0	0	0	1	0	0	0	0	0	1	0	0	0	9	0
SRR053620	1	1	0	0	0	0	0	1	0	0	1	1	0	0	0	0	1	0	0	0	0	0	0	0	0	0	1	0	1	1	0	0	0	1	0	0	0	0	0	1	0	0	1	1	0	0	0	1	0
SRR053623	1	0	4	0	0	1	0	0	1	0	1	0	0	0	0	0	0	0	0	0	0	1	0	0	1	0	0	0	0	3	1	0	0	1	4	0	0	0	0	0	0	0	0	3	0	0	0	0	0
SRR053624	1	1	1	0	0	0	0	3	0	0	4	1	1	0	1	0	0	0	0	0	0	8	0	0	1	0	1	0	0	1	0	0	0	0	0	0	1	0	0	0	0	0	0	1	0	0	1	4	2
SRR053629	2	1	0	0	0	0	1	0	0	1	0	0	0	0	0	0	1	0	0	0	0	4	0	0	1	0	1	0	0	2	0	0	0	0	0	0	0	0	0	0	0	0	0	2	0	0	0	0	0
SRR053630	1	0	0	0	0	0	0	3	4	0	1	2	0	0	0	0	4	0	0	0	0	0	3	0	1	0	0	1	0	2	1	0	0	1	3	0	0	0	0	0	1	0	0	1	0	0	0	1	0
SRR053631	1	0	1	0	0	0	0	3	1	0	3	0	0	0	0	1	1	0	0	0	0	0	0	0	1	0	0	6	0	4	0	0	0	0	0	0	0	0	0	1	0	0	0	4	0	1	2	0	0
SRR053632	2	0	1	0	1	0	0	0	3	5	0	1	0	0	0	2	0	0	2	0	0	0	1	0	2	0	0	0	0	2	1	0	2	0	0	1	1	1	1	0	0	0	0	3	0	4	2	0	0
SRR053633	0	1	0	0	1	0	0	0	7	0	3	0	1	2	1	0	1	0	0	0	0	0	1	0	0	0	0	26	0	0	1	0	0	0	0	0	0	0	0	2	0	0	0	0	0	0	0	0	0
SRR053634	2	0	2	0	0	0	0	3	0	0	3	0	0	2	0	0	6	0	1	0	0	0	0	0	1	0	0	1	0	2	0	0	0	0	1	0	1	0	1	0	0	0	1	1	0	1	1	5	0
SRR053635	6	1	4	0	0	1	0	0	0	1	2	1	0	0	1	0	2	0	0	0	0	0	4	0	0	0	5	2	0	0	1	1	0	0	4	0	0	0	0	1	1	0	1	3	0	0	0	1	2
SRR053636	4	0	4	0	0	0	1	0	3	0	13	0	0	1	0	1	2	0	2	0	0	17	0	0	2	0	4	22	0	3	2	0	0	0	0	3	0	0	7	1	0	1	8	4	0	0	2	0	1
SRR053637	0	0	0	1	0	1	0	0	2	0	1	0	0	1	1	0	0	0	0	0	0	0	0	0	1	0	0	3	0	1	0	1	0	0	0	0	0	0	0	0	0	0	0	0	0	0	1	0	3
SRR053638	1	0	0	0	0	0	0	1	0	0	0	1	0	0	0	3	1	0	0	2	0	0	0	0	1	0	1	0	0	0	0	3	0	1	0	0	0	0	0	0	0	0	1	0	0	0	0	17	2
SRR053639	0	3	1	1	2	1	0	4	4	1	2	1	0	0	3	0	1	0	1	0	0	26	0	0	1	0	0	3	0	1	0	1	0	0	0	0	0	0	1	1	0	0	0	6	0	0	0	4	0
SRR053666	1	0	3	0	1	0	0	1	0	0	1	1	0	2	0	1	1	0	1	0	0	25	0	0	0	0	0	0	0	0	1	0	0	0	0	1	0	0	0	0	0	0	1	0	0	0	1	0	1
SRR053667	4	0	5	0	0	0	0	3	0	0	0	2	0	0	0	0	1	0	0	0	1	3	0	1	1	0	1	0	0	4	1	0	0	0	1	0	1	0	0	1	1	0	0	2	0	0	0	0	3
SRR053668	4	1	1	0	1	0	0	0	0	0	1	0	0	0	0	0	2	0	1	0	0	2	0	0	0	0	1	0	0	8	0	0	0	0	0	0	1	0	0	2	0	0	0	1	0	0	1	0	0
SRR053669	0	0	0	0	0	0	0	0	1	0	0	0	0	1	0	0	0	1	0	0	1	18	1	0	0	0	1	0	0	0	0	2	3	0	0	1	0	1	1	0	0	0	3	0	1	2	0	2	2
SRR053670	0	0	0	0	0	0	0	0	0	1	1	0	0	0	0	0	0	0	0	0	0	0	0	0	0	0	0	0	0	0	0	0	0	0	0	0	0	0	1	0	0	0	0	0	0	0	0	0	0
SRR053671	0	1	0	0	0	2	0	1	0	0	0	0	0	1	0	0	0	0	0	0	3	1	0	0	0	0	0	0	0	0	0	1	2	0	2	0	3	0	0	0	1	0	3	1	1	0	0	16	0
SRR053672	0	0	0	0	0	0	0	0	0	0	0	0	0	0	0	0	0	0	0	0	0	0	0	0	0	0	0	0	0	0	0	0	0	0	0	0	0	0	0	0	0	0	0	0	0	0	0	0	0
SRR053673	0	0	0	0	0	0	0	1	0	1	0	0	0	0	0	0	0	0	0	0	0	0	0	0	0	0	0	0	0	0	0	0	0	0	1	2	0	0	0	1	0	0	0	0	0	0	0	0	0
SRR053674	0	0	0	1	0	0	0	0	0	0	2	0	0	0	0	0	0	0	0	0	1	9	0	0	0	0	1	0	0	0	1	0	0	0	1	0	0	0	0	0	1	0	3	0	0	0	0	7	0
SRR053675	0	0	1	0	0	0	0	0	0	0	1	0	0	1	0	1	0	0	0	0	0	0	0	0	0	0	0	0	0	0	0	0	0	0	0	0	0	0	0	0	0	0	0	0	0	0	0	1	1
SRR053676	0	1	0	0	0	1	0	1	0	0	3	0	0	1	0	0	0	1	0	0	0	0	1	0	0	0	0	0	0	0	0	0	1	0	0	0	0	0	0	0	0	0	0	0	0	0	0	16	1
SRR053677	0	0	0	1	0	1	0	0	0	0	0	0	0	0	0	0	0	0	0	0	0	0	0	0	0	0	0	0	0	0	0	1	1	0	0	0	0	0	0	0	0	0	2	0	0	0	0	1	0
SRR053678	0	0	0	0	0	0	5	0	0	0	0	0	0	0	0	1	0	1	0	0	0	0	0	0	0	0	1	0	0	0	0	0	0	0	1	0	0	0	0	0	0	0	0	0	0	1	0	15	2
SRR053679	0	0	0	0	1	0	0	0	0	0	0	0	0	0	0	0	1	0	0	1	2	0	1	0	0	0	1	0	0	0	0	1	1	0	0	0	0	1	0	0	2	0	0	0	0	0	1	24	0
SRR053680	0	0	0	0	0	0	0	0	0	1	0	0	0	0	0	0	0	0	0	0	0	0	0	0	0	0	0	0	0	0	0	1	0	0	0	0	0	0	0	0	0	0	1	0	0	1	0	14	0
SRR053681	0	0	0	0	0	0	0	1	0	2	1	0	0	0	0	0	1	2	0	1	0	5	1	0	0	0	0	0	0	0	0	1	0	0	0	2	1	1	1	0	0	0	0	0	1	3	2	6	0
SRR054213	0	0	0	1	0	0	1	2	0	0	0	0	0	0	0	0	0	1	0	0	0	0	0	0	0	0	0	0	0	0	0	0	3	0	1	0	0	0	0	0	0	0	0	0	0	2	0	31	3
SRR054565	1	0	3	0	0	0	0	1	0	1	0	0	0	1	0	2	1	0	0	0	3	1	0	0	0	0	1	8	1	0	0	0	0	0	1	0	0	0	0	0	0	0	0	0	0	0	1	0	0
SRR054566	0	1	2	0	0	0	0	0	0	0	2	0	0	0	0	0	0	0	0	0	0	1	1	0	1	1	0	0	0	1	0	0	0	0	0	1	0	0	0	0	1	0	0	2	0	0	0	0	0
SRR054567	3	0	0	0	0	0	0	2	0	0	1	0	0	0	1	0	2	0	0	0	0	1	1	2	0	0	0	0	0	0	2	0	0	0	0	0	0	0	0	1	0	0	0	1	0	0	1	5	0
SRR054568	2	2	1	2	0	2	1	4	1	0	1	2	0	1	0	1	2	0	0	0	0	26	1	0	0	0	0	0	0	2	0	0	0	0	0	0	1	0	0	0	0	0	0	2	0	0	0	4	1
SRR054569	0	0	0	4	0	0	0	1	0	32	19	1	1	1	2	4	1	2	0	4	12	0	0	0	1	0	3	0	0	1	0	2	1	0	0	2	0	0	4	0	2	0	6	1	1	0	3	4	1
SRR054570	1	0	0	0	0	1	0	1	4	0	0	0	0	0	0	0	3	0	0	0	1	14	0	0	1	0	2	0	0	1	0	1	0	0	0	0	0	0	0	1	0	0	1	0	0	0	1	0	2
SRR054571	2	0	0	0	1	1	0	2	0	3	0	0	0	0	0	1	1	0	0	0	1	28	1	0	0	0	0	0	0	1	0	0	2	0	0	1	1	0	1	0	0	0	0	0	0	0	0	0	0
SRR054572	0	1	9	0	0	1	0	1	0	0	0	0	0	0	1	1	3	0	0	0	1	4	0	1	1	0	1	0	0	3	0	0	0	0	1	1	0	0	1	0	0	0	0	0	0	0	2	0	1
SRR054573	1	1	0	0	0	0	0	1	0	3	1	0	0	2	1	0	1	0	0	0	0	1	0	0	0	0	0	0	0	1	1	0	0	0	0	8	0	0	3	0	0	0	0	0	0	0	0	0	0
SRR054574	0	1	2	0	0	0	0	1	0	0	0	0	0	0	0	0	1	0	0	0	0	1	0	0	0	0	1	0	0	0	0	0	0	0	0	0	0	0	0	0	0	0	0	1	0	0	0	0	0
SRR054575	2	0	6	1	0	0	0	1	0	0	0	0	0	0	0	0	0	0	0	0	0	11	0	0	0	0	0	0	0	1	0	0	0	0	3	0	0	0	0	0	0	0	0	1	0	0	0	1	0
SRR054576	1	1	3	0	1	0	0	2	0	0	1	1	0	0	0	0	0	0	0	0	0	0	0	0	1	0	2	0	0	1	0	0	0	0	0	0	0	0	0	3	0	0	0	1	0	0	0	0	0
SRR054577	1	0	1	0	1	0	0	2	0	0	1	0	0	0	0	0	0	1	0	0	0	3	0	1	0	0	0	0	0	0	0	0	0	0	8	1	0	0	0	1	0	0	0	0	0	0	0	0	0
SRR054578	1	1	3	0	0	0	0	1	0	0	0	2	0	1	0	0	0	0	0	0	0	6	0	0	0	0	0	0	0	1	1	0	0	0	0	0	0	0	0	0	0	0	0	1	0	0	0	0	0
SRR054592	0	1	0	0	0	0	0	0	0	0	1	0	0	0	0	1	1	0	0	0	1	4	0	0	0	0	0	0	0	1	0	0	0	0	0	0	0	0	0	0	0	0	0	0	0	0	0	13	0
SRR054594	0	0	0	0	0	0	0	0	0	0	0	0	0	0	0	0	0	1	0	0	0	0	0	0	0	0	0	0	0	0	1	0	0	0	0	0	0	0	0	0	1	0	0	0	0	0	0	1	0
SRR054596	3	0	0	0	0	0	0	1	0	0	0	0	0	0	0	0	0	1	0	0	0	0	0	0	1	0	0	0	0	0	1	1	0	0	0	0	0	0	0	0	0	0	1	0	0	0	0	13	0
SRR054597	0	0	0	0	0	0	0	1	0	0	0	0	0	0	0	0	0	0	0	1	0	0	0	0	0	0	1	0	0	0	0	0	0	0	0	0	0	0	0	0	0	0	1	0	0	0	1	3	0
SRR054598	0	0	0	0	0	0	0	0	0	0	0	0	0	0	0	1	0	2	0	0	0	0	0	0	0	0	1	0	0	0	0	1	1	0	0	0	0	0	0	0	2	0	2	0	1	0	1	6	0
SRR054599	1	0	0	0	0	0	0	0	0	0	3	1	0	0	0	1	0	0	0	0	0	0	0	0	0	0	1	0	0	0	0	0	0	0	0	0	0	0	1	0	0	0	2	0	0	0	2	4	1
SRR054600	0	0	1	0	0	0	0	0	0	0	0	0	0	0	0	1	2	0	0	0	0	0	0	0	0	0	0	0	2	1	0	0	0	0	1	0	0	0	0	0	0	0	0	0	0	0	0	1	2
SRR054601	3	0	2	0	0	1	0	0	0	0	0	0	0	0	0	2	1	0	0	0	0	2	0	0	0	0	0	0	0	0	1	0	0	0	0	0	0	0	0	0	0	0	0	0	0	0	0	0	0
SRR054602	1	0	1	0	1	0	0	1	0	1	0	1	0	0	0	0	0	0	0	0	0	33	0	0	0	0	1	0	0	1	0	0	0	0	0	1	0	0	0	0	0	0	0	1	0	0	0	1	0
SRR054603	0	0	0	0	0	0	0	1	0	0	0	0	0	0	0	0	0	0	0	0	0	6	0	0	0	0	1	0	0	0	0	0	0	0	0	0	0	0	0	0	1	0	1	0	0	0	0	0	0
SRR054604	0	0	0	0	0	0	0	1	0	0	0	0	0	0	0	0	0	0	0	0	0	1	0	0	0	0	0	0	0	0	0	0	0	0	1	0	0	0	0	0	0	0	2	0	0	0	0	1	0
SRR054605	0	0	0	0	0	0	0	0	0	0	1	0	0	0	0	0	0	0	0	0	0	0	0	0	0	0	0	0	0	0	1	3	0	0	0	0	0	0	0	0	1	0	0	0	0	0	0	20	0
SRR054606	0	0	0	0	0	0	0	0	0	0	0	0	0	0	0	0	1	0	0	0	0	20	0	0	0	0	3	0	0	0	0	0	0	0	0	0	0	0	0	0	0	0	0	0	0	0	1	1	2
SRR054607	1	0	2	0	0	3	1	2	0	0	2	2	0	1	1	1	2	0	1	1	0	60	0	0	0	0	0	2	1	2	1	0	0	0	1	0	1	0	0	2	0	0	0	0	0	0	1	2	1
SRR054608	2	1	1	0	0	4	0	0	1	3	0	1	0	0	0	2	0	0	0	0	0	172	0	0	0	0	1	0	0	1	0	0	0	0	1	3	1	0	4	1	0	0	0	0	0	0	0	6	2
SRR054609	4	1	1	0	1	0	0	2	0	1	0	0	0	2	0	0	0	0	1	0	0	14	0	0	0	0	0	0	0	0	1	0	0	0	0	0	0	0	0	1	0	0	0	0	0	0	1	0	0
SRR054610	1	0	1	0	0	2	0	1	0	2	2	0	0	1	1	0	0	8	0	0	0	102	0	0	0	0	1	0	0	1	0	0	0	0	0	6	3	0	6	0	0	1	0	0	0	0	0	1	0
SRR054611	0	0	0	0	0	0	0	0	0	1	0	0	0	0	0	0	0	0	1	0	0	12	0	0	0	0	0	0	0	0	0	0	0	0	0	0	1	0	0	0	0	0	0	0	0	0	0	0	0
SRR054612	1	0	1	0	0	0	0	0	0	0	0	0	0	1	1	0	0	0	0	0	0	3	0	0	0	0	1	0	0	0	0	2	0	0	2	0	0	0	0	0	1	0	0	0	0	0	3	8	0
SRR054613	0	0	0	6	0	1	2	0	0	1	2	0	0	0	0	3	0	2	0	2	2	0	0	1	0	2	3	0	0	0	0	2	6	0	0	0	1	0	1	0	10	0	5	0	3	1	6	24	6
SRR054614	0	0	1	2	0	0	0	0	0	1	0	1	0	0	0	5	0	1	0	1	5	0	4	0	0	0	1	4	0	0	0	2	3	1	0	0	1	0	0	0	6	0	18	0	2	1	2	21	1
SRR054615	1	0	0	2	1	0	0	0	0	0	0	0	0	0	0	1	0	1	0	0	0	0	1	0	0	0	1	0	0	0	0	0	1	0	0	1	0	0	1	0	2	0	1	0	2	2	0	26	1
SRR054616	1	1	0	0	1	0	0	0	0	0	0	0	0	1	0	0	0	0	0	0	0	6	0	0	0	0	0	0	0	0	0	1	0	0	0	0	0	1	0	0	0	0	0	1	0	0	1	3	1
SRR054618	0	0	0	0	0	0	0	1	0	0	2	0	0	1	0	0	0	0	0	0	0	0	0	0	1	0	0	0	0	0	1	3	0	0	0	0	0	1	0	0	1	0	2	1	0	0	0	19	1
SRR054620	0	0	0	0	0	21	0	1	0	2	0	2	0	0	1	0	1	0	0	0	0	2	1	0	0	0	0	3	0	0	0	0	0	0	2	0	23	0	3	0	0	0	0	0	1	2	1	22	0
SRR054622	0	0	0	0	0	0	0	0	0	0	0	0	0	0	0	0	0	0	0	0	0	1	0	0	0	0	0	0	0	0	0	1	0	0	0	0	0	0	1	0	0	0	1	0	0	0	0	0	0
SRR054626	0	0	0	0	0	0	0	2	0	0	0	0	0	0	0	0	0	0	0	0	0	3	0	0	0	0	0	2	1	0	0	0	0	0	2	0	0	0	0	0	1	0	1	0	0	0	0	8	0
SRR054632	0	0	0	0	0	0	0	0	0	0	1	0	0	0	0	0	0	0	0	0	0	1	0	0	0	0	0	0	0	0	0	0	0	0	0	0	0	0	0	0	0	0	1	1	0	0	0	0	0
SRR054633	1	1	0	3	0	0	0	0	0	0	0	0	0	1	0	0	0	0	1	0	0	0	0	0	0	0	0	0	0	0	0	0	0	0	0	0	0	0	0	0	0	0	7	0	0	0	0	5	0
SRR054634	0	1	0	0	0	0	0	1	3	0	0	0	0	0	0	0	0	0	0	0	0	1	0	0	0	0	0	0	0	0	0	0	0	0	0	0	0	0	1	0	0	0	0	0	0	0	1	13	0
SRR089377	0	0	1	0	2	0	0	0	0	0	4	0	0	1	0	0	0	0	0	0	0	0	0	0	0	0	0	0	2	0	0	0	0	0	0	0	0	0	0	0	0	0	0	0	0	0	0	0	0
SRR089378	0	0	0	0	0	0	0	0	17	0	0	0	0	0	0	0	0	0	0	0	0	0	0	0	0	0	0	0	0	0	0	0	0	0	0	0	0	0	0	0	0	0	0	0	0	0	0	0	0
SRR089379	0	1	0	0	0	0	0	1	0	0	2	0	0	0	0	0	0	0	0	0	0	0	0	0	1	0	0	0	0	0	0	0	0	0	0	0	0	0	0	0	0	0	0	0	0	0	0	0	0
SRR089397	0	0	0	0	1	0	0	0	0	0	0	0	0	0	0	0	0	0	0	0	0	0	0	0	0	0	0	0	0	0	0	0	0	0	0	0	0	0	0	0	0	0	0	0	0	0	0	0	0
SRR089401	0	0	0	0	0	0	0	0	0	0	1	0	0	0	0	0	0	0	0	0	0	0	0	0	0	0	0	0	0	0	0	0	0	0	0	0	0	0	0	0	0	0	0	0	0	0	0	0	0
SRR089402	0	1	0	0	0	0	0	0	0	0	1	0	0	0	0	1	0	0	0	0	0	0	3	0	0	0	0	0	0	1	0	1	0	0	0	0	0	0	0	0	0	0	0	0	0	0	0	0	1
SRR089403	0	0	0	0	1	0	0	0	0	0	3	0	0	0	0	0	0	0	0	0	0	0	0	0	0	0	1	0	0	0	0	0	0	0	0	0	0	0	0	0	0	0	0	0	0	0	0	0	0
[truncated: 292 more columns]
